# Supplementary material for: The Genome Survey Analysis of Female and Male Sepiella japonica
Source: Genes (Basel). 2025 Oct 15;16(10):1215. doi: 10.3390/genes16101215 (PMC12564688; doi:10.3390/genes16101215)
Supplement: Supplementary file 1 [file genes-16-01215-s001.zip]

Archive with 1 entries (1 files):
- genes-3836425-supplementary.pdf
